# Supplementary material for: Central Adaptation to Repeated Galvanic Vestibular Stimulation: Implications for Pre-Flight Astronaut Training
Source: PLoS One. 2014 Nov 19;9(11):e112131. doi: 10.1371/journal.pone.0112131 (PMC4237321; doi:10.1371/journal.pone.0112131)
Supplement: Data S1 — Computerized posturography data (equilibrium scores and sensory indices). (XLSX) [file pone.0112131.s001.xlsx]

## Sheet: composite EQ
		W1		W2		W3		W4		W5		W6		W7		W8		W9		W10		W11		W12		W18		W36
File ID	Current [mA]	No GVS	GVS	No GVS	GVS	No GVS	GVS	No GVS	GVS	No GVS	GVS	No GVS	GVS	No GVS	GVS	No GVS	GVS	No GVS	GVS	No GVS	GVS	No GVS	GVS	No GVS	GVS	No GVS	GVS	No GVS	GVS
51	5	82	67	86	82	92	86	88	85	88	86	89	88	87	84	89	87	88	91	91	86	91	89	90	84	87	88	89	85
54	5	82	68	87	80	86	83	86	78	89	84	87	83	89	84	87	85	88	85	88	83	90	86	88	88	87	86	87	87
71	5	81	57	86	79	86	78	88	85	86	87	89	88	90	87	89	88	91	89	91	86	90	88	91	87	89	89	92	90
56	5	84	51	87	70	89	78	90	88	91	90	90	89	91	89	90	90	93	90	91	90	91	91	92	89	90	86	92	90
65	5	82	72	87	78	90	80	89	86	90	87	93	84	90	87	89	89	90	87	91	88	92	88	91	88	90	87	90	84
58	5	86	80	84	85	88	80	91	88	90	83	91	80	89	84	88	88	88	88	90	90	91	90	89	88	90	88	92	89
59	5	89	64	90	79	90	84	89	86	91	87	90	88	90	89	92	88	90	88	90	90	91	88	90	87	91	85	89	87
60	5	87	86	89	85	88	87	88	90	87	87	91	88	89	87	89	90	91	89	89	90	89	89	90	90	89	88	88	86
63	5	90	79	92	88	91	88	92	87	91	89	92	92	92	93	92	92	92	90	91	90	93	90	91	91	92	89	92	91
66	5	77	48	86	63	83	64	87	82	86	83	85	84	88	82	88	84	89	84	81	82	87	87	89	86	87	83	91	86
	mn	84	67.2	87.4	78.9	88.3	80.8	88.8	85.5	88.9	86.3	89.7	86.4	89.5	86.6	89.3	88.1	90	88.1	89.3	87.5	90.5	88.6	90.1	87.8	89.2	86.9	90.2	87.5
	sd	4	12.5857	2.319	7.46027	2.71006	6.92499	1.81353	3.40751	2.02485	2.35938	2.35938	3.53396	1.43372	3.23866	1.63639	2.37814	1.76383	2.23358	3.093	3.10018	1.64992	1.50555	1.19722	1.98886	1.75119	1.91195	1.8738	2.36878
	ci	2.47918	7.80056	1.43731	4.62384	1.67968	4.29208	1.12402	2.11196	1.25499	1.46233	1.46233	2.19033	0.888613	2.0073	1.01423	1.47396	1.09322	1.38436	1.91703	1.92148	1.02261	0.93313	0.74203	1.23268	1.08538	1.18502	1.16137	1.46816

## Sheet: somatosensory index
		W1		W2		W3		W4		W5		W6		W7		W8		W9		W10		W11		W12		W18		W36
File ID	Current [mA]	No GVS	GVS	No GVS	GVS	No GVS	GVS	No GVS	GVS	No GVS	GVS	No GVS	GVS	No GVS	GVS	No GVS	GVS	No GVS	GVS	No GVS	GVS	No GVS	GVS	No GVS	GVS	No GVS	GVS	No GVS	GVS
51	5	99	98	98	98	97	98	98	98	97	99	98	96	100	99	99	96	98	99	98	96	99	99	98	98	99	97	99	99
54	5	96	95	99	94	98	98	94	97	93	95	96	96	93	95	95	93	98	99	94	96	97	96	92	102	96	97	95	95
71	5	97	99	96	88	100	102	96	92	96	96	99	100	97	97	99	98	95	97	99	94	98	99	99	97	97	99	99	95
56	5	98	89	96	93	96	98	99	97	99	97	97	100	98	96	97	99	100	95	94	98	99	99	98	99	98	96	98	98
65	5	94	100	103	96	100	98	97	97	96	97	98	93	96	98	98	96	99	95	100	96	96	96	97	94	98	89	96	97
58	5	96	101	99	99	97	98	97	99	99	96	99	99	98	99	93	96	95	94	102	98	96	99	98	98	97	92	96	102
59	5	96	95	96	94	96	98	91	92	97	96	93	94	95	95	94	98	95	96	96	95	93	95	96	98	94	98	94	96
60	5	97	93	97	93	98	93	96	91	95	91	94	95	99	93	95	95	99	97	95	92	96	90	96	91	93	93	93	98
63	5	99	98	97	97	97	99	100	97	97	95	95	95	99	98	101	96	100	97	97	98	100	99	97	101	99	96	99	94
66	5	96	92	96	99	92	95	95	97	97	96	96	98	99	91	99	94	95	97	91	92	97	97	93	92	98	90	99	94
	mn	96.8	96	97.7	95.1	97.1	97.7	96.3	95.7	96.6	95.8	96.5	96.6	97.4	96.1	97	96.1	97.4	96.6	96.6	95.5	97.1	96.9	96.4	97	96.9	94.7	96.8	96.8
	sd	1.54919	3.85861	2.21359	3.41402	2.28279	2.35938	2.58414	2.86938	1.77639	2.04396	2.06828	2.50333	2.17051	2.64365	2.62467	1.85293	2.17051	1.64655	3.27278	2.27303	2.02485	2.88483	2.27058	3.62093	2.02485	3.4657	2.29976	2.52982
	ci	0.960182	2.39155	1.37197	2.11599	1.41486	1.46233	1.60164	1.77843	1.101	1.26684	1.28191	1.55155	1.34527	1.63852	1.62676	1.14843	1.34527	1.02052	2.02845	1.40881	1.25499	1.788	1.4073	2.24423	1.25499	2.14803	1.42538	1.56797

## Sheet: visual index
		W1		W2		W3		W4		W5		W6		W7		W8		W9		W10		W11		W12		W18		W36
File ID	Current [mA]	No GVS	GVS	No GVS	GVS	No GVS	GVS	No GVS	GVS	No GVS	GVS	No GVS	GVS	No GVS	GVS	No GVS	GVS	No GVS	GVS	No GVS	GVS	No GVS	GVS	No GVS	GVS	No GVS	GVS	No GVS	GVS
51	5	86	92	96	99	95	96	97	94	98	95	99	97	99	98	98	99	94	100	97	97	100	99	98	94	97	93	98	93
54	5	91	94	98	96	98	97	96	99	97	94	100	97	97	96	95	95	99	93	96	95	97	96	97	100	95	94	97	97
71	5	96	97	95	96	97	99	96	100	94	99	97	98	100	99	96	99	98	96	98	94	97	97	97	98	96	96	97	97
56	5	92	99	96	96	96	100	99	98	100	97	100	101	99	99	99	101	101	100	96	99	100	99	98	97	99	96	101	97
65	5	97	94	99	99	99	96	97	99	97	100	96	98	97	100	97	97	99	98	99	98	96	95	96	96	96	91	100	98
58	5	97	94	93	96	98	94	97	95	98	95	99	97	96	95	96	95	96	96	101	98	97	94	97	98	97	93	98	96
59	5	94	93	98	95	98	97	97	96	97	96	97	96	96	96	99	99	99	97	97	99	96	98	97	97	94	94	99	93
60	5	101	95	102	98	100	98	98	97	93	99	99	98	100	91	96	95	101	100	97	98	97	100	97	98	97	96	97	101
63	5	98	93	97	91	98	93	98	94	99	96	99	95	97	96	99	97	98	97	99	99	101	97	98	97	97	96	99	99
66	5	91	91	95	97	92	97	94	97	95	94	96	100	96	99	98	95	97	97	99	98	98	97	94	96	97	96	95	95
	mean	94.3	94.2	96.9	96.3	97.1	96.7	96.9	96.9	96.8	96.5	98.2	97.7	97.7	96.9	97.3	97.2	98.2	97.4	97.9	97.5	97.9	97.2	96.9	97.1	96.5	94.5	98.1	96.6
	sd	4.3729	2.34758	2.5144	2.31181	2.28279	2.11082	1.37032	2.13177	2.20101	2.17307	1.54919	1.76698	1.63639	2.68535	1.49443	2.20101	2.14994	2.22111	1.59513	1.71594	1.79196	1.8738	1.19722	1.59513	1.35401	1.77951	1.72884	2.50333
	ci	2.7103	1.45502	1.55841	1.43285	1.41486	1.30827	0.849318	1.32126	1.36417	1.34686	0.960182	1.09517	1.01423	1.66437	0.926243	1.36417	1.33252	1.37663	0.988655	1.06353	1.11065	1.16137	0.74203	0.988655	0.839206	1.10293	1.07153	1.55155

## Sheet: vestibular index
		W1		W2		W3		W4		W5		W6		W7		W8		W9		W10		W11		W12		W18		W36
File ID	Current [mA]	No GVS	GVS	No GVS	GVS	No GVS	GVS	No GVS	GVS	No GVS	GVS	No GVS	GVS	No GVS	GVS	No GVS	GVS	No GVS	GVS	No GVS	GVS	No GVS	GVS	No GVS	GVS	No GVS	GVS	No GVS	GVS
51	5	70	12	79	52	86	77	81	75	81	79	83	79	82	72	79	81	79	89	89	74	88	85	89	69	83	84	82	80
54	5	71	17	77	58	71	68	76	51	84	68	76	64	80	66	78	75	79	75	84	68	86	78	76	88	79	76	81	80
71	5	73	0	82	68	83	49	88	75	80	84	84	79	90	81	90	84	92	85	95	92	87	80	91	76	88	85	93	85
56	5	77	0	83	25	89	49	89	80	94	89	84	88	89	86	84	89	96	85	89	91	91	89	92	86	91	82	88	87
65	5	74	64	87	45	89	46	85	83	88	86	95	55	91	80	85	90	88	92	88	88	93	87	92	88	89	83	91	82
58	5	74	66	80	78	81	65	90	81	88	47	92	59	85	72	83	81	82	79	89	88	87	89	81	84	88	84	92	86
59	5	85	20	91	65	88	76	84	77	86	86	89	84	87	87	94	89	89	86	88	88	87	82	86	85	91	84	84	89
60	5	82	76	85	79	85	79	88	89	84	79	87	83	85	83	89	93	88	89	85	83	86	85	87	89	91	87	84	73
63	5	87	39	89	82	91	81	85	80	92	80	92	87	91	91	95	89	94	82	92	86	92	82	94	93	95	91	89	88
66	5	73	0	83	42	84	24	80	70	76	77	71	79	89	71	85	77	87	73	52	81	84	84	85	81	84	79	91	86
	mn	76.6	29.4	83.6	59.4	84.7	61.4	84.6	76.1	85.3	77.5	85.3	75.7	86.9	78.9	86.2	84.8	87.4	83.5	85.1	83.9	88.1	84.1	87.3	83.9	87.9	83.5	87.5	83.6
	sd	5.98517	29.6992	4.45222	18.5484	5.71645	18.7095	4.4771	10.2138	5.49848	12.2497	7.45431	11.9168	3.81372	8.2253	5.75036	6.08824	5.89161	6.22272	12.0411	7.68042	2.92309	3.66515	5.57873	6.99921	4.70106	4.08928	4.40328	4.8808
	ci 95%	3.70958	18.4074	2.75946	11.4962	3.54303	11.596	2.77489	6.33048	3.40793	7.59231	4.62014	7.386	2.36372	5.098	3.56405	3.77346	3.65159	3.85681	7.46303	4.76029	1.81172	2.27164	3.45767	4.33807	2.9137	2.53452	2.72913	3.0251
