# Supplementary material for: Central Adaptation to Repeated Galvanic Vestibular Stimulation: Implications for Pre-Flight Astronaut Training
Source: PLoS One. 2014 Nov 19;9(11):e112131. doi: 10.1371/journal.pone.0112131 (PMC4237321; doi:10.1371/journal.pone.0112131)
Supplement: Data S2 — Ocular torsion (roll) position data in degrees. (XLSX) [file pone.0112131.s002.xlsx]

## Sheet: TORSION STM
no-GVS mn P-P torsion	95%Ci	5mA GVS mn P-P torsion	95%Ci
0.856	0.701832	2.396	1.27298
0.534	0.416259	2.312	1.55048
0.551	0.317841	2.441	1.70376
0.838	0.892214	1.852	1.43432
0.857	0.674404	1.962	1.35688
1.191	1.01483	2.32	1.46981
0.786	0.605028	2.143	1.84574
0.539	0.319455	1.599	1.16165
0.72	0.638909	2.035	1.54403
1.077	0.827678	1.697	1.3359
0.962	0.861559	2.158	1.71344
0.684	0.4453	2.693	1.79895
0.872	0.564692	2.438	1.72957
1.401	0.813157	2.582	1.65052
